# Supplementary material for: RhoG facilitates a conformational transition in the guanine nucleotide exchange factor complex DOCK5/ELMO1 to an open state
Source: J Biol Chem. 2024 Jun 8;300(7):107459. doi: 10.1016/j.jbc.2024.107459 (PMC11267001; doi:10.1016/j.jbc.2024.107459)
Supplement: Table S2 [file mmc5.xlsx]

## Sheet: BS3
RhoG/DOCK5/ELMO1/Rac1, BS3 CLMS					3 independent experiments (combined)
Score_exp1	Score_exp2	Score_exp3	Protein1	Residue1	Protein2	Residue2	Ca-Ca distance (Å)
	59.46		Dock5	8	Elmo1	357	53.778
77.93	80.48	69.64	Dock5	53	Dock5	1081	22.7
		65.47	Dock5	53	Dock5	1312	64.961
87.28	75.88	76.13	Dock5	56	Dock5	53	7.358
	66.14		Dock5	138	Elmo1	408	64.125
		98.04	Dock5	138	Elmo1	505	58.645
		73.39	Dock5	145	Elmo1	408	62.647
	61.56		Dock5	146	Dock5	312	71.697
77.42			Dock5	146	Dock5	1470	93.647
	74.53		Dock5	151	Elmo1	269	79.578
76.69	75.69	69.78	Dock5	185	Dock5	202	25.367
	59.8		Dock5	185	Dock5	862	18.345
91.93			Dock5	197	Dock5	104	23.919
71.79	71.36	102.92	Dock5	197	Dock5	147	12.646
111.69	112.56	114.59	Dock5	197	Dock5	151	10.072
106.84	88.58	99.76	Dock5	197	Dock5	192	8.675
		97.14	Dock5	197	Rac1	133	84.989
69.1	63.73		Dock5	202	Dock5	147	19.193
86.11	85.85	86.11	Dock5	202	Dock5	151	15.994
150.89	124.34	118.18	Dock5	202	Dock5	192	15.438
60.36			Dock5	202	Elmo1	408	74.382
	83.49		Dock5	309	Dock5	8	94.836
76.73	70.29		Dock5	309	Dock5	542	19.302
64.9	67.44		Dock5	309	Dock5	1234	124.78
	69.09		Dock5	309	Dock5	1312	114.792
	65	61.58	Dock5	309	Rac1	133	116.204
	61.35		Dock5	415	Dock5	138	17.378
		68.53	Dock5	457	Dock5	1344	123.486
	106.96		Dock5	460	Dock5	461	3.801
65.48	100.67		Dock5	460	Dock5	464	6.851
94.86		81.69	Dock5	461	Dock5	464	8.252
		64.96	Dock5	461	Dock5	553	33.098
83.14			Dock5	461	Dock5	1310	118.708
	73.84		Dock5	461	Dock5	1470	148.969
		73.39	Dock5	461	Elmo1	564	97.36
		80.82	Dock5	461	Rac1	130	131.217
59.29			Dock5	464	Dock5	313	19.458
	61.15		Dock5	464	Dock5	464	0
70.86	84.49	76.73	Dock5	464	Dock5	542	14.219
131.81	137.83	104.11	Dock5	464	Dock5	573	13.607
77.42			Dock5	464	Elmo1	468	111.159
67.44			Dock5	464	Rac1	132	132.247
	60.26		Dock5	478	Dock5	1075	82.834
	62.76		Dock5	482	Dock5	312	32.3
		72.68	Dock5	505	Elmo1	347	140.533
75.77			Dock5	514	Dock5	1473	129.762
60.26			Dock5	542	Dock5	430	36.833
62.42			Dock5	542	Dock5	856	81.253
66.07			Dock5	542	Dock5	1071	92.497
	72.63		Dock5	542	Dock5	1075	93.552
		76.65	Dock5	542	Dock5	1444	149.75
	96.8		Dock5	542	Elmo1	468	105.232
	67.71		Dock5	553	Dock5	1470	144.312
68.6	64.78	86.16	Dock5	573	Dock5	542	17.876
71.5	64.21	71.91	Dock5	573	Dock5	578	9.94
	71.69		Dock5	573	Dock5	1182	133.051
79.79			Dock5	578	Dock5	916	83.517
60.05			Dock5	578	Dock5	1075	94.669
		61.74	Dock5	578	Dock5	1590	167.823
77.98			Dock5	578	Elmo1	485	111.515
62.33			Dock5	578	Rac1	132	147.029
		64.49	Dock5	592	Dock5	55	99.546
		76.4	Dock5	592	Dock5	916	74.315
	60.76		Dock5	592	Elmo1	495	102.802
		63.07	Dock5	592	Rac1	133	136.158
		72.2	Dock5	598	Dock5	146	67.185
	65.84		Dock5	598	Dock5	430	36.277
	60.39		Dock5	604	Dock5	146	73.8
		66.8	Dock5	613	Dock5	573	8.914
65.04			Dock5	613	Dock5	577	15.979
62.39		62.39	Dock5	613	Dock5	578	13.362
	61.03	76.13	Dock5	613	Dock5	1632	167.639
	100.07		Dock5	617	Dock5	573	10.737
90.63	83.01	85.73	Dock5	617	Dock5	604	24.861
71.35			Dock5	735	Dock5	761	17.008
	62.03		Dock5	749	Elmo1	312	125.868
62.03			Dock5	761	Dock5	1299	83.808
70.2		66.48	Dock5	782	RhoG	183	unmodeled
69.74			Dock5	856	RhoG	183	unmodeled
		65.2	Dock5	862	Dock5	202	37.893
83.01	82.28	93.43	Dock5	862	Dock5	818	8.031
		69.78	Dock5	862	Dock5	1312	82.25
62.85			Dock5	862	Dock5	1386	82.344
67.24			Dock5	916	Dock5	1075	21.861
		62.45	Dock5	916	Dock5	1217	64.621
	59.75		Dock5	916	Elmo1	269	107.838
60.39			Dock5	999	Elmo1	539	51.103
	60.9		Dock5	999	Elmo1	614	59.253
		65.46	Dock5	1004	Dock5	578	91.331
	59.24		Dock5	1004	Elmo1	349	85.624
	65.66		Dock5	1071	Dock5	1081	16.456
	67.99		Dock5	1071	Dock5	1632	100.693
63.16			Dock5	1071	Elmo1	349	73.479
	73.18		Dock5	1074	Dock5	8	17.542
	69.09		Dock5	1074	Elmo1	347	79.174
	62.03		Dock5	1075	Dock5	1386	61.818
	80.82		Dock5	1075	Rac1	153	76.145
63.32			Dock5	1081	Dock5	460	112.101
		66.92	Dock5	1081	Dock5	758	58.621
88.64			Dock5	1081	RhoG	117	93.327
		70.93	Dock5	1098	Dock5	1299	42.412
	65		Dock5	1100	Dock5	482	107.448
71.16			Dock5	1169	Elmo1	505	75.884
60.16			Dock5	1182	Dock5	460	136.992
68.95			Dock5	1182	Dock5	578	133.395
97.33			Dock5	1184	Rac1	132	90.171
71.91			Dock5	1217	Dock5	1386	15.995
	70.97	82.19	Dock5	1234	Dock5	55	47.091
		65.2	Dock5	1235	Dock5	478	125.101
	63.56		Dock5	1235	Dock5	1174	25.388
67.24			Dock5	1246	Dock5	56	50.16
	64.9		Dock5	1246	RhoG	117	88.454
63.73			Dock5	1297	Dock5	1174	43.946
59.29	63.58		Dock5	1297	Dock5	1316	16.386
72.63			Dock5	1299	Dock5	430	91.081
	72.4		Dock5	1310	Dock5	1098	54.539
67.23			Dock5	1312	Dock5	856	80.139
	60.37		Dock5	1312	Dock5	916	82.143
66.79			Dock5	1319	Rac1	153	51.968
60.9			Dock5	1322	Elmo1	312	94.349
105.39	85.26	79.12	Dock5	1331	Dock5	1322	13.778
124.43	100.45	82.54	Dock5	1331	Dock5	1444	35.07
69.74		61.49	Dock5	1331	RhoG	183	unmodeled
60.39			Dock5	1343	Dock5	656	107.881
63.56			Dock5	1344	Dock5	1071	68.966
91.05			Dock5	1379	Dock5	1470	29.776
	66.99		Dock5	1379	Elmo1	408	63.971
	66.34		Dock5	1386	Dock5	1234	34.415
63.73		81.02	Dock5	1407	Dock5	1299	46.818
65.37	66.07	69.98	Dock5	1407	Elmo1	614	21.881
81.96	81.96	81.96	Dock5	1407	Rac1	166	17.706
		67.76	Dock5	1419	Dock5	1379	9.659
62.11			Dock5	1432	Elmo1	620	51.517
77.67	77.28	67.03	Dock5	1444	Dock5	1322	22.82
	61.05		Dock5	1444	Rac1	130	65.876
67.88			Dock5	1470	Dock5	8	87.55
	60.65		Dock5	1470	Elmo1	349	69.108
101.52	72.35	84.97	Dock5	1470	Rac1	128	29.069
	101.52		Dock5	1473	Rac1	128	23.288
104.17	69.03		Dock5	1574	Dock5	1470	16.78
100.91	95.5	95.5	Dock5	1574	Dock5	1473	15.948
	70.22		Dock5	1590	Dock5	1386	40.003
118.06	91.6	97.6	Dock5	1616	RhoG	183	unmodeled
	61.81		Dock5	1630	Dock5	1635	8.732
75.26	64.99		Dock5	1630	Elmo1	628	63.202
59.92			Dock5	1632	Elmo1	564	62.061
74.89	71.79	77.44	Dock5	1635	Dock5	1590	11.916
71.5	91	82.63	Elmo1	100	Elmo1	142	17.814
		75.65	Elmo1	183	Dock5	782	146.902
	61.15		Elmo1	190	Dock5	55	86.211
69.9	65.37		Elmo1	269	Rac1	128	55.399
	59.94		Elmo1	269	Rac1	132	55.69
		63.56	Elmo1	312	Dock5	104	56.545
		68.87	Elmo1	312	Dock5	1590	79.755
	71.91		Elmo1	312	Elmo1	468	32.735
	71.19		Elmo1	312	Rac1	132	41.293
	63.16		Elmo1	312	RhoG	183	unmodeled
		74.17	Elmo1	347	Dock5	1319	106.145
	62.11		Elmo1	347	Dock5	1344	112.482
80.82			Elmo1	347	Elmo1	269	47.086
		69.03	Elmo1	347	Elmo1	479	32.814
62.27			Elmo1	347	Elmo1	516	49.265
	78.6		Elmo1	349	Dock5	312	129.041
63.55			Elmo1	349	Dock5	592	139.951
	60.65		Elmo1	349	Elmo1	349	0
69.34			Elmo1	349	Rac1	123	53.093
62.76		75.31	Elmo1	408	Dock5	151	62.24
		73.81	Elmo1	408	Elmo1	468	12.711
61.24			Elmo1	465	Elmo1	349	30.211
		64.55	Elmo1	468	Dock5	56	40.924
		69.78	Elmo1	468	Dock5	1098	90.18
		86.12	Elmo1	468	Dock5	1234	84.754
		78.59	Elmo1	468	Elmo1	505	18.671
60.29	77.37		Elmo1	479	Dock5	151	52.554
	61.36		Elmo1	479	Dock5	655	107.751
60.26			Elmo1	479	Elmo1	100	70.336
	86.25		Elmo1	479	Elmo1	516	20.547
99.99	91.8	96.8	Elmo1	479	Elmo1	539	21.308
		86.13	Elmo1	485	Dock5	457	108.957
86.34			Elmo1	485	Dock5	542	99.158
		80.42	Elmo1	485	Elmo1	468	16.214
	79.64		Elmo1	495	Elmo1	468	26.356
65			Elmo1	503	Dock5	460	109.952
	75.74		Elmo1	503	Dock5	461	110.029
65.66			Elmo1	505	Elmo1	468	18.671
91.9	77.28	77.28	Elmo1	505	Elmo1	495	9.244
	67.23		Elmo1	537	Dock5	1616	88.113
		69.03	Elmo1	537	Elmo1	349	52.639
95.82	88.02	82.69	Elmo1	537	Elmo1	695	9.465
65.46			Elmo1	539	Dock5	578	101.7
59.82			Elmo1	539	Dock5	1630	89.827
	66.34		Elmo1	539	Elmo1	408	31.906
		75.65	Elmo1	539	Rac1	132	60.3
59.41			Elmo1	549	Dock5	430	65.147
	79.99		Elmo1	564	Dock5	1098	75.231
	65.88	71.16	Elmo1	564	Elmo1	269	64.205
		77.36	Elmo1	573	Dock5	578	105.544
	67.23		Elmo1	573	Dock5	1473	54.994
76.13			Elmo1	607	Dock5	1217	20.564
	75.77		Elmo1	620	Dock5	916	83.158
	71.61		Elmo1	620	Dock5	1004	58.483
	60.39		Elmo1	620	Dock5	1071	60.129
70.5			Elmo1	620	Dock5	1075	66.114
66.72			Elmo1	620	Dock5	1098	84.437
75.26			Elmo1	628	Dock5	312	91.891
	65.46		Elmo1	632	Elmo1	183	47.888
78.38			Elmo1	675	Dock5	1310	53.374
	66.92		Elmo1	695	Dock5	146	23.917
		82.99	Elmo1	695	Dock5	147	21.39
	78.27		Elmo1	695	Elmo1	495	38.758
65.37	67.15		Rac1	96	Dock5	1299	71.513
	67.24		Rac1	116	Dock5	1246	50.911
60.36			Rac1	116	Rac1	128	14.8
		62.03	Rac1	123	Elmo1	539	47.41
	63.73		Rac1	132	Dock5	1075	90.081
	80.16		Rac1	132	Dock5	1232	70.902
		64.9	Rac1	133	Dock5	916	110.194
	64.87		Rac1	133	Elmo1	347	65.319
	69.57		Rac1	147	Elmo1	573	25.387
67.8			Rac1	147	Elmo1	628	14.857
		70.18	Rac1	166	Dock5	592	118.508
	60.39		RhoG	96	Dock5	1075	89.84
	60.76		RhoG	96	Rac1	133	81.747
94.01	75.74	81.69	RhoG	130	Dock5	202	44.783
	60.36	71.03	RhoG	130	Dock5	390	22.917
65.06		65.06	RhoG	130	Dock5	395	11.331
		76.9	RhoG	130	Dock5	818	68.897
62.72	78.62	74.42	RhoG	130	Dock5	1616	105.268
	95.86		RhoG	130	Rac1	123	86.781
69.83		92.69	RhoG	130	RhoG	183	unmodeled
	72.23		RhoG	147	Dock5	390	40.289
	59.92		RhoG	147	Rac1	123	95.122
60.29	77.3	67.03	RhoG	147	RhoG	183	unmodeled
	83.21	96.25	RhoG	166	Dock5	202	57.87
		74.18	RhoG	166	Dock5	395	26.719
	78.93	78.62	RhoG	166	Dock5	1616	91.555
64.55			RhoG	166	RhoG	117	13.962
109.44	98.24	98.53	RhoG	166	RhoG	130	30.405
111.69	86.12		RhoG	166	RhoG	183	unmodeled
